# Supplementary material for: Burnt Plastic (Pyroplastic) from the M/V X-Press Pearl Ship Fire and Plastic Spill Contain Compounds That Activate Endocrine and Metabolism-Related Human and Fish Transcription Factors
Source: Environ Health (Wash). 2024 Oct 30;3(1):91–101. doi: 10.1021/envhealth.4c00172 (PMC11744394; doi:10.1021/envhealth.4c00172)
Supplement: Supplementary file 2 — eh4c00172_si_002.xlsx [file eh4c00172_si_002.xlsx]

## Sheet: Table of Contents
Table of Contents
Table S1 Sample Details and Extractable Material
Table S2 TF-FACTORIAL and NR-FACTORIAL data for DCM Blank
Table S3 AquaTox-FACTORIAL data for DCM Blank
Table S4 AquaTox FACTORIAL Controls
Table S5 TF-FACTORIAL and NR-FACTORIAL data for NW 5/25/21
Table S6 TF-FACTORIAL and NR-FACTORIAL data for BP 5/25/21
Table S7 TF-FACTORIAL and NR-FACTORIAL data for CR 5/25/21
Table S8 TF-FACTORIAL and NR-FACTORIAL data for Bianca Spill
Table S9 NR and TF FACTORIAL EC50 for BP 5/25/21
Table S10 NR and TF FACTORIAL EC50 for CR 5/25/21
Table S11 TF-FACTORIAL and NR-FACTORIAL data for NW 1/17/22
Table S12 TF-FACTORIAL and NR-FACTORIAL data for BP 1/17/22
Table S13 AquaTox FACTORIAL data for NW 5/25/21
Table S14 AquaTox FACTORIAL data for BP 5/25/21
Table S15 AquaTox FACTORIAL data for CR 5/25/21
Table S16 AquaTox FACTORIAL data for NW 1/17/22
Table S17 AquaTox FACTORIAL data for BP 1/17/22
Table S18 AquaTox FACTORIAL EC50 for CR 5/25/21

## Sheet: Table S1
Table S1 Sample Details and Extractable Material
Sample ID	Sample Location	Sample Collection Date	Sample Type	Sample (mg)	Extractable Material (mg)	% Extractable Material (mg/mg)
PB52521_NW1	Pamunugama Beach, Sri Lanka	2021-05-25	Nurdle (White)	258	1.8	0.00697674
PB52521_NW2	Pamunugama Beach, Sri Lanka	2021-05-25	Nurdle (White)	260.6	0.3	0.00115119
PB52521_NW3	Pamunugama Beach, Sri Lanka	2021-05-25	Nurdle (White)	251.1	<0.1	<0.04%
PB52521_BP1	Pamunugama Beach, Sri Lanka	2021-05-25	Burnt Plastic	261.3	6.2	0.0237275
PB52521_BP2	Pamunugama Beach, Sri Lanka	2021-05-25	Burnt Plastic	256.6	6.7	0.0261107
PB52521_BP3	Pamunugama Beach, Sri Lanka	2021-05-25	Burnt Plastic	263.9	5.9	0.022357
PB52521_CR1	Pamunugama Beach, Sri Lanka	2021-05-25	Combustion Remnant	231.1	20.3	0.0878408
PB52521_CR2	Pamunugama Beach, Sri Lanka	2021-05-25	Combustion Remnant	251.4	22.3	0.0887033
PB52521_CR3	Pamunugama Beach, Sri Lanka	2021-05-25	Combustion Remnant	255.1	22	0.0862407
SB11722_NW1	Sarakkuwa Beach, Sri Lanka	2022-01-17	Nurdle (White)	261	1.8	0.00689655
SB11722_NW2	Sarakkuwa Beach, Sri Lanka	2022-01-17	Nurdle (White)	260.3	1.6	0.00614675
SB11722_NW3	Sarakkuwa Beach, Sri Lanka	2022-01-17	Nurdle (White)	266.7	0.5	0.00187477
SB11722_BP1	Sarakkuwa Beach, Sri Lanka	2022-01-17	Burnt Plastic	270.8	3.6	0.0132939
SB11722_BP2	Sarakkuwa Beach, Sri Lanka	2022-01-17	Burnt Plastic	267.6	9.6	0.0358744
SB11722_BP3	Sarakkuwa Beach, Sri Lanka	2022-01-17	Burnt Plastic	257.9	2.1	0.00814269
NOLA81320_NW1	Chalmette Battlefield, New Orleans, LA, USA	2020-08-13	Nurdle (White)	332.8	0.3	0.000901442
NOLA81320_NW2	Chalmette Battlefield, New Orleans, LA, USA	2020-08-13	Nurdle (White)	329.2	0.4	0.00121507
NOLA81320_NW3	Chalmette Battlefield, New Orleans, LA, USA	2020-08-13	Nurdle (White)	332.5	0.3	0.000902256
BLANK_DCM	-	-	Blank (DCM)	0	0.2	-

## Sheet: Table S2
Table S2 TF-FACTORIAL and NR-FACTORIAL data for DCM Blank
Assay Classification	Xenobiotic Metabolism					Metabolism													Lipid Metabolsim							Immune	Endocrine						Cell Stress							Growth/Differentiation
Assay	TF	NR	NR	TF	TF	NR	NR	NR	NR	NR	TF	NR	NR	TF	NR	TF	TF	TF	NR	NR	NR	TF	NR	NR	TF	TF	NR	TF	NR	NR	TF	NR	TF	TF	TF	TF	TF	TF	TF	TF	TF	TF	TF	TF	TF	TF	TF	TF	TF
Target	PXRE	PXR	CAR	AhRE	PBREM	VDR	RXRa	RXRb	RORb	RORg	RORE	ERRa	ERRg	VDRE	FXR	IR1	SREBP	E.Box	PPARa	PPARd	PPARg	PPRE	LXRa	LXRb	DR4.LXR	ISRE	ERa	ERE	AR	GR	GRE	THRa1	NRF2.ARE	NF-kB	HSE	Xbp1	p53	HIF1a	MRE	TCFb.cat	TGFb	HNF6	NFI	AP.1	STAT3	FoxA2	CRE	EGR	Oct.MLP
Blank	0.956175	0.995995	0.965218	0.966667	1.06007	1.0056	1.04036	1.01888	1.07589	1.14503	0.881565	1.0209	1.14306	0.930205	0.9973	1.0134	1.03648	0.990162	1.02174	0.956585	1.08601	1.00052	1.0453	1.01971	1.01775	1.06269	1.18455	1.05526	1.0423	1.11822	0.990596	1.09249	1.0344	1.02596	1.05502	1	1.06189	0.864438	0.933654	1.06573	1.07917	0.995918	0.996488	1.04478	1.00678	0.998505	0.998873	0.894981	0.98371
[truncated: 20 more columns]

## Sheet: Table S3
Table S3 AquaTox-FACTORIAL data for DCM Blank
Assay Classification
Target	ERa-HU	ER1-ZF	ER1-JM	ER1-RT	ERb-HU	ER2a-ZF	ER2b-ZF	ER2-JM	ER2-RT	AR-HU	AR-ZF	AR-JM	AR-RT	PPARa-Hu	PPARa-A-ZF	PPARa-JM	PPARa-RT	PPARg-Hu	PPARg-ZF	PPARg-JM	PPARg-RT-9	RXRb-Hu	RXRb-ZF-A	RXRb-JM-A-11	RXRb-RT
Blank	1.41762	1.00214	0.870545	0.863597	1.31204	0.907563	1.01797	0.986131	1.26801	1.19048	0.846322	0.92437	0.842351	1.22015	1.10383	1.02392	1.09619	0.966443	0.895275	1.08749	0.918362	1.16475	0.929134	1.23296	1.10905

## Sheet: Table S4
Table S4 AquaTox FACTORIAL Controls
Assay Classification
Target	ERa-HU	ER1-ZF	ER1-JM	ER1-RT	ERb-HU	ER2a-ZF	ER2b-ZF	ER2-JM	ER2-RT	AR-HU	AR-ZF	AR-JM	AR-RT	PPARa-Hu	PPARa-A-ZF	PPARa-JM	PPARa-RT	PPARg-Hu	PPARg-ZF	PPARg-JM	PPARg-RT-9	RXRb-Hu	RXRb-ZF-A	RXRb-JM-A-11	RXRb-RT
GW7647 (0.1 µM)	1.24843	0.953708	0.942872	0.933102	0.842243	0.831092	1.03475	0.723737	0.901099	1.1811	0.995622	0.923916	0.696188	26.1836	184.834	3.34691	66.4247	33.2099	0.695567	1.11571	0.794746	1.1012	0.942055	0.777636	0.892708
Tributyltin (0.1 µM)	1.09904	1.1168	0.91195	1.0417	1.07888	0.788445	0.968368	1.01387	1.13278	0.911136	0.904991	0.938905	0.842018	3.6	1.05013	1.3533	1.49409	20.6477	1.01705	1.46096	1.06773	4.05741	9.47971	4.41915	4.88169
11-keto Testosterone (0.2 µM)	1.06636	0.944278	0.948113	0.937156	0.951326	0.919328	0.968128	0.995218	1.13187	7.97563	2.37478	160.031	0.844681	1.19901	1.69162	1.00829	1.1406	0.749847	1.00828	1.21543	0.896729	1.14232	0.877852	0.799196	1.12007
6α-Fluorotestosterone (2 µM)	2.07701	0.998285	0.900419	1.07153	1.08475	1.10504	1.08699	1.80934	1.58242	11.1125	1.02933	67.3632	0.7428	1.00578	0.944742	1.02865	0.906439	0.893228	1.29761	1.13264	0.882307	1.61068	1.09146	1.29837	1.02666
Estradiol (0.2 µM)	8.65896	5.46823	3.72009	11.9712	9.16895	16.519	131.199	20.9173	30.8287	1.00931	0.872913	1.01786	0.963709	1.15451	0.946875	1.00782	1.0374	0.993806	1.21602	1.28932	1.20419	0.985028	0.997686	1.13793	1.1895

## Sheet: Table S5
Table S5 TF-FACTORIAL and NR-FACTORIAL data for NW 5/25/21
Assay Classification	Xenobiotic Metabolism					Metabolism													Lipid Metabolsim							Immune	Endocrine						Cell Stress							Growth/Differentiation
Assay	TF	NR	NR	TF	TF	NR	NR	NR	NR	NR	TF	NR	NR	TF	NR	TF	TF	TF	NR	NR	NR	TF	NR	NR	TF	TF	NR	TF	NR	NR	TF	NR	TF	TF	TF	TF	TF	TF	TF	TF	TF	TF	TF	TF	TF	TF	TF	TF	TF
Target	PXRE	PXR	CAR	AhRE	PBREM	VDR	RXRa	RXRb	RORb	RORg	RORE	ERRa	ERRg	VDRE	FXR	IR1	SREBP	E.Box	PPARa	PPARd	PPARg	PPRE	LXRa	LXRb	DR4.LXR	ISRE	ERa	ERE	AR	GR	GRE	THRa1	NRF2.ARE	NF-kB	HSE	Xbp1	p53	HIF1a	MRE	TCFb.cat	TGFb	HNF6	NFI	AP.1	STAT3	FoxA2	CRE	EGR	Oct.MLP
NW1	1.30146	1.06892	1.05475	1.45882	1.03392	0.912661	1.01806	1.41721	1.07552	1.00708	1.01339	0.954595	1.31422	1.05806	0.977053	1.06577	0.989516	0.898165	1.02126	1.03804	1.07317	0.965933	0.966947	1.02689	0.992899	1.08325	1.12425	1.05843	1.14566	1.11442	1.00157	0.979172	1.1201	0.987934	1.06724	1.01036	1.09353	0.9413	0.988462	0.943471	0.972917	0.999546	0.960545	1.0709	1.06473	1.01893	0.963575	1.02488	1.00228
NW2	1.33865	1.14432	1.06239	2.31569	1.10106	1.02932	1.01617	1.38996	0.862697	1.14503	0.956746	1.01261	1.09893	0.997067	1.19223	1.02923	0.992288	0.903483	1.10048	0.987291	0.995408	0.98218	1.00253	1.03067	1.0497	0.984584	1.10556	1.10765	1.02418	1.1612	1.02821	1.10725	1.10561	1.02815	1.04998	0.998705	1.02001	0.920769	1.01202	0.90184	0.872917	0.866667	0.97955	1.04478	1.02898	0.975087	0.944799	1.0038	1.05027
NW3	1.53254	1.22268	1.12501	1.51176	1.04947	0.927827	0.974797	2.72592	0.841031	1.15572	0.933059	0.905225	1.16807	1.00059	0.995712	1.06334	0.994195	0.974209	1.18116	1.08197	1.21858	1.10482	1.20133	1.08694	1.06746	1.14697	1.20154	1.11686	1.03862	0.991931	1.06113	1.06256	1.18045	1.01572	1.07515	0.948618	1.16612	0.994472	0.932212	1.08545	0.810417	0.98458	1.05805	1.02052	1.05364	0.972596	0.989861	1.02741	0.971799
Average	1.39088	1.14531	1.08071	1.76209	1.06148	0.956603	1.00301	1.84437	0.926418	1.10261	0.967731	0.957477	1.19374	1.01857	1.055	1.05278	0.992	0.925286	1.10097	1.03577	1.09572	1.01765	1.05694	1.04817	1.03669	1.0716	1.14378	1.09432	1.06949	1.08919	1.0303	1.04966	1.13539	1.0106	1.06413	0.985895	1.09322	0.95218	0.977564	0.976921	0.885417	0.950265	0.99938	1.0454	1.04912	0.988872	0.966078	1.0187	1.00812
Standard Deviation	0.124078	0.076886	0.0385494	0.480157	0.0351444	0.06343	0.0244505	0.763572	0.129584	0.0829069	0.0412761	0.0537517	0.109916	0.034246	0.119214	0.02043	0.00235282	0.042452	0.0799528	0.0473798	0.113284	0.0759331	0.126307	0.0336326	0.0389455	0.0818164	0.0508853	0.0314161	0.0663587	0.0874112	0.0298355	0.0650085	0.0396906	0.0205925	0.0128715	0.0328048	0.0730577	0.0380373	0.0410047	0.0962675	0.081968	0.0727836	0.0516868	0.0251923	0.0183029	0.0260638	0.022635	0.0129676	0.0395608
Coefficient of Variation	0.0892084	0.0671313	0.0356703	0.272493	0.0331087	0.0663075	0.0243772	0.414002	0.139876	0.0751916	0.0426525	0.0561389	0.0920771	0.0336216	0.112999	0.0194057	0.00237179	0.0458799	0.0726206	0.0457436	0.103388	0.0746165	0.119503	0.0320871	0.0375673	0.0763498	0.0444885	0.0287084	0.0620472	0.0802538	0.028958	0.0619327	0.0349578	0.0203765	0.0120959	0.0332741	0.0668279	0.0399476	0.0419458	0.0985417	0.0925756	0.076593	0.0517189	0.0240983	0.017446	0.0263571	0.0234298	0.0127296	0.0392423
[truncated: 20 more columns]

## Sheet: Table S6
Table S6 TF-FACTORIAL and NR-FACTORIAL data for BP 5/25/21
Assay Classification	Xenobiotic Metabolism					Metabolism													Lipid Metabolsim							Immune	Endocrine						Cell Stress							Growth/Differentiation
Assay	TF	NR	NR	TF	TF	NR	NR	NR	NR	NR	TF	NR	NR	TF	NR	TF	TF	TF	NR	NR	NR	TF	NR	NR	TF	TF	NR	TF	NR	NR	TF	NR	TF	TF	TF	TF	TF	TF	TF	TF	TF	TF	TF	TF	TF	TF	TF	TF	TF
Target	PXRE	PXR	CAR	AhRE	PBREM	VDR	RXRa	RXRb	RORb	RORg	RORE	ERRa	ERRg	VDRE	FXR	IR1	SREBP	E.Box	PPARa	PPARd	PPARg	PPRE	LXRa	LXRb	DR4.LXR	ISRE	ERa	ERE	AR	GR	GRE	THRa1	NRF2.ARE	NF-kB	HSE	Xbp1	p53	HIF1a	MRE	TCFb.cat	TGFb	HNF6	NFI	AP.1	STAT3	FoxA2	CRE	EGR	Oct.MLP
BP1	8.38513	3.0268	1.42233	85.5961	1.12509	0.985768	1.0597	4.51323	0.99209	1.221	0.971164	0.947748	1.17678	1.07449	1.04335	1.00853	0.919678	0.699282	1.31908	0.994968	2.27176	1.52096	1.28584	1.13415	0.985799	0.974306	1.86967	2.06828	1.06439	1.12466	0.99373	1.04102	2.56367	1.07861	1.00683	0.861831	0.815263	1.12503	1.00433	0.886503	0.835417	0.892971	0.919645	1.66791	0.990752	1.15994	0.871949	1.02573	0.910843
BP2	8.59761	3.30045	1.24676	76.8	1.20707	0.927827	0.883175	4.18599	1.12019	1.2103	0.993821	0.991712	1.00056	1.08622	0.967524	0.962241	0.93874	0.730125	1.5186	1.03889	2.38434	1.46803	1.33135	1.24896	1.08284	0.966084	1.7533	1.9711	0.950844	0.954803	1.03762	0.959221	2.64937	1.04059	1.06868	0.892487	0.943695	1.07555	1.08894	0.900964	1.00833	1.00227	0.960545	1.71455	1.0074	1.1988	0.911003	1.00801	0.970398
BP3	8.76494	3.08192	1.38645	87.6314	1.25795	0.927438	1.00704	4.27343	0.981349	1.04712	1.09063	1.0209	1.40388	1.28622	0.974273	1.15225	0.962655	0.810423	1.31546	1.10628	1.96539	1.72065	1.38883	1.24292	1.1787	0.947585	1.89158	2.16767	1.05476	1.1881	0.985893	1.02067	2.7242	1.15393	1.23049	0.916667	0.947417	1.17978	1.12548	0.991236	0.922917	0.988209	0.913448	1.82276	1.03514	1.1988	0.887721	1.05525	1.00473
Average	8.58256	3.13639	1.35185	83.3425	1.1967	0.947011	0.983306	4.32422	1.03121	1.15947	1.01854	0.986787	1.19374	1.14897	0.995051	1.04101	0.940358	0.74661	1.38438	1.04671	2.20716	1.56988	1.33534	1.20868	1.08245	0.962658	1.83819	2.06902	1.02333	1.08919	1.00575	1.00697	2.64575	1.09104	1.102	0.890328	0.902125	1.12679	1.07292	0.926234	0.922222	0.961149	0.931213	1.73507	1.0111	1.18585	0.890224	1.02966	0.96199
Standard Deviation	0.190354	0.144731	0.0927593	5.75662	0.0670348	0.0335648	0.0906254	0.169427	0.0772473	0.0974486	0.0634518	0.0368244	0.202192	0.119001	0.0419679	0.0990828	0.0215342	0.0573749	0.116251	0.0560655	0.216817	0.133225	0.0516112	0.0646132	0.0964503	0.0136862	0.0743221	0.0982873	0.0629611	0.120623	0.0278774	0.0425846	0.0803268	0.0576863	0.115493	0.0274816	0.0752478	0.0521411	0.0621464	0.0567554	0.0864604	0.0594612	0.0255912	0.0794391	0.0224248	0.0224381	0.0196468	0.0238635	0.0475048
Coefficient of Variation	0.0221791	0.0461458	0.0686167	0.0690719	0.0560163	0.0354429	0.092164	0.039181	0.0749094	0.0840457	0.062297	0.0373175	0.169377	0.103571	0.0421766	0.0951798	0.0229	0.0768472	0.0839735	0.0535633	0.0982334	0.0848632	0.0386502	0.0534578	0.0891041	0.0142171	0.0404323	0.0475043	0.0615255	0.110746	0.0277181	0.0422899	0.0303607	0.0528726	0.104803	0.0308669	0.0834117	0.0462741	0.0579229	0.0612754	0.0937523	0.0618647	0.0274816	0.0457842	0.0221787	0.0189216	0.0220695	0.023176	0.0493818
Assay	NR	NR	NR	NR	NR	NR	NR	NR	NR	NR	NR	NR	NR	NR	NR	NR	NR	NR	NR	NR	NR	NR	NR	NR	NR
Concentration BP2 (µL/mL)	FXR	AR	RARg	Hpa5	RXRa	GR	RARb	RARa	PPARg	ERRg	RORb	ERa	LXRa	ERRa	PXR	THRa1	LXRb	CAR	PPARa	RORg	RXRb	HNF4a	NURR1	VDR	PPARd1
3	1.25599	1.12306	1.35054	1.01418	1.55344	1.10371	1.16579	1.21566	3.74636	1.07895	1.09214	2.15183	1.68949	1.23257	4.49162	1.11235	1.38109	1.71684	1.5985	1.10401	5.2518	1.12186	1.34364	1.07181	1.13833
1	1.00599	1.06999	1.12257	1.01484	1.1641	1.07555	1.20648	1.14289	2.07045	1.06731	1.07169	1.66803	1.13311	1.10307	3.85703	1.0467	1.29922	1.51081	1.57618	1.16509	2.51846	1.18288	1.31543	1.00532	1.11504
0.3	1.04366	0.997182	1.03649	0.93392	1.04378	1.06461	1.0797	1.04406	1.38622	0.998947	1.04874	1.29453	1.11276	1.12612	2.82861	0.988156	1.11938	1.20632	1.33853	1.0907	1.46456	0.943879	1.09382	1.02859	0.980904
0.1	0.983305	1.03335	0.971546	0.962287	0.926388	1.09576	1.03055	1.09851	1.10342	1.00382	0.9384	1.17902	0.864349	1.10289	1.68972	0.895431	1.01147	1.12356	1.11496	1.00587	1.20031	0.946845	1.0773	0.986702	1.0517
0.037	1.21361	1.01409	0.945938	0.942056	1.14894	1.07555	1.04487	1.13711	1.12269	1.1077	0.956765	1.18646	1.01145	1.1458	1.36108	1.0044	1.19504	1.05211	1.1515	1.00348	0.958551	1.093	1.01063	0.996011	0.967862
0.012	1.12072	1.00611	0.982928	1.03332	1.14453	1.00364	0.914438	0.999739	1.06238	1.09316	0.926039	1.14741	0.959093	1.05641	1.1947	0.869374	1.06233	1.12238	1.11584	0.830342	0.985005	1.02133	0.868906	1.00133	1.04797
Assay	TF	TF	TF	TF	TF	TF	TF	TF	TF	TF	TF	TF	TF	TF	TF	TF	TF	TF	TF	TF	TF	TF	TF	TF	TF	TF	TF	TF	TF	TF	TF	TF	TF	TF	TF	TF	TF	TF	TF	TF	TF	TF	TF	TF	TF	TF	TF	TF
Concentration BP3 (µL/mL)	TGFb	HNF6	TCF/b-cat	E-Box	PPRE	NFI	PXR	GRE	AP-1	ISRE	MRE	STAT3	TAL	NF-kB	FoxA2	CMV	Xbp1	CRE	Ahr	EGR	NRF2/ARE	TA	ERE	Oct-MLP	DR4/LXR	HSE	SREBP	p53	BRE	Pax6	HIF1a	VDRE	RORE	Ets	GLI	NRF1	GATA	E2F	C/EBP	Myb	PBREM	IR1	AP-2	DR5	FoxO	Sox	Sp1	Myc
3	1.30981	0.997173	0.929861	0.848291	1.57474	0.971665	9.19114	0.958883	1.59595	0.873737	1.24967	1.02496	0.967927	1.09786	1.35626	1.09473	0.984055	1.08983	68.7574	1.19776	2.54888	1.03059	2.5782	1.16232	0.940427	1.08581	0.947028	0.937217	1.02979	1.10914	1.57862	1.74426	1.55315	0.977788	0.920328	0.864815	0.965532	1.04899	1.07121	1.01861	1.32143	0.989838	0.956463	1.04038	0.979991	1.0226	1.05133	0.968911
1	1.2172	1.02283	0.99852	0.941026	1.338	0.979536	6.90332	0.879752	1.40784	1.04545	1.21111	1.04849	0.91638	1.09014	1.32249	1.06434	1.02133	1.06459	42.4708	1.19266	2.02396	1.09553	1.85467	1.21499	1.00042	1.13265	0.960335	0.912896	1.11752	1.12041	1.43862	1.62693	1.49389	1.01999	0.964851	0.91963	0.99436	1.0459	1.07942	1.00634	1.30466	1.035	0.980576	1.10276	1.0014	1.04407	1.02345	0.992411
0.3	1.1312	1.00891	1.0074	1.01026	1.26093	1.05667	3.26494	0.913887	1.22396	0.964646	1.13791	0.975036	0.971363	1.0712	1.16198	1.05724	1.00766	0.998515	19.9431	1.12436	1.3831	1.12094	1.34976	1.14611	0.961936	0.996289	0.931061	0.908371	1.0324	1.0126	1.27655	1.29146	1.35278	0.959574	0.910955	0.916296	0.983497	0.976792	1.02602	1.01267	1.1137	1.03726	0.998526	1.10436	0.954863	1.00113	1.02408	1.01983
0.1	1.08931	0.975429	0.999704	1.02607	1.14698	0.954742	1.61033	1.03026	1.1337	0.929293	1.01634	1.03357	0.924399	1.00807	1.07984	1.04458	0.971216	0.953229	8.48901	0.991845	1.11187	0.969412	1.15102	1.01443	1.05108	1.02551	0.944367	0.936086	0.984393	0.989541	1.11655	1.08537	1.14017	1.03199	1.00176	0.983333	1.02987	1.03249	1.01712	1.0202	1.04738	0.995107	1.01433	1.01959	1.01163	0.948023	0.936629	1.02766
0.037	1.10915	0.978908	0.984315	1.00855	1.09643	0.985045	1.13653	1.13421	1.0485	0.977273	1.07843	0.997991	0.986254	1.02561	1.03857	1.077	0.984469	0.968077	3.36164	1.04587	0.983957	1.04282	1.05724	1.06052	1.02703	1.08859	0.986187	0.963235	0.924568	1.05819	1.1269	1.08687	1.06209	1.03643	1.02519	0.969259	0.997702	0.999484	1.04005	1.03366	1.03134	0.956718	1.00898	0.971611	0.996743	1.01864	0.898606	0.962546
0.012	0.992282	0.995434	1.04528	1.06496	0.995162	0.999606	1.0214	1.05818	1.14635	0.982323	0.984967	1.00143	1.04811	0.90705	0.974359	1.05268	0.965417	0.939124	1.57468	0.992864	0.997647	1.024	1.00714	0.994682	1.05335	1.03386	0.988341	0.977941	0.924805	1.03298	1.03931	1.0079	0.98683	1.01155	0.990041	1.00519	1.00146	0.973698	0.997604	0.984158	0.973032	0.985322	0.993168	0.906038	0.92322	0.940678	0.915716	0.988984
[truncated: 20 more columns]

## Sheet: Table S7
Table S7 TF-FACTORIAL and NR-FACTORIAL data for CR 5/25/21
Assay Classification	Xenobiotic Metabolism					Metabolism													Lipid Metabolsim							Immune	Endocrine						Cell Stress							Growth/Differentiation
Assay	TF	NR	NR	TF	TF	NR	NR	NR	NR	NR	TF	NR	NR	TF	NR	TF	TF	TF	NR	NR	NR	TF	NR	NR	TF	TF	NR	TF	NR	NR	TF	NR	TF	TF	TF	TF	TF	TF	TF	TF	TF	TF	TF	TF	TF	TF	TF	TF	TF
Target	PXRE	PXR	CAR	AhRE	PBREM	VDR	RXRa	RXRb	RORb	RORg	RORE	ERRa	ERRg	VDRE	FXR	IR1	SREBP	E.Box	PPARa	PPARd	PPARg	PPRE	LXRa	LXRb	DR4.LXR	ISRE	ERa	ERE	AR	GR	GRE	THRa1	NRF2.ARE	NF-kB	HSE	Xbp1	p53	HIF1a	MRE	TCFb.cat	TGFb	HNF6	NFI	AP.1	STAT3	FoxA2	CRE	EGR	Oct.MLP
CR1	7.22975	3.16004	1.26603	80.1078	1.02473	1.07793	1.14998	3.42202	0.789357	0.903955	1.02575	0.910631	1.20658	1.16246	0.995712	0.945189	0.983797	0.816804	1.32536	1.17068	3.62885	2.01782	1.66667	1.35962	1.04024	0.986639	3.04199	3.2296	1.04174	1.21353	1.10188	1.15354	5.08509	0.903839	1.22546	0.995682	1.03304	1.04606	1.03317	0.886941	0.970833	1.0263	1.03574	2.78172	1.12022	1.16642	1.01465	1.10671	0.981258
CR2	6.45153	3.03619	1.06704	75.9667	1.04382	1.07326	1.16986	3.2283	0.76783	0.846635	0.99897	0.89982	1.17173	1.08504	1.1704	1.01218	0.953297	0.724807	1.28068	1.07131	3.38715	1.89937	1.64203	1.31165	1.02485	0.970195	2.90184	2.84249	1.08959	1.13489	1.07053	1.11763	4.71213	0.826325	1.0845	0.92487	0.956724	1.04975	1.02452	0.780894	0.94375	0.937868	0.971287	2.59328	1.00925	1.14948	0.870447	0.856179	0.923805
CR3	6.35325	3.33037	1.17368	78.6137	1.20353	1.07482	1.12123	3.38783	0.836975	0.955515	1.10505	0.930811	1.21641	1.15367	0.9973	1.15225	1.01464	0.799256	1.27343	1.19797	3.00647	1.78616	1.63006	1.33696	0.989349	1.07297	2.92002	2.87171	0.975195	1.16763	1.16458	1.12401	5.2939	0.971115	1.2758	0.952936	1.0805	1.2677	1.03846	0.768624	1.13125	1.01542	0.951456	2.91045	1.15043	1.22621	0.95306	1.09996	1.03381
Average	6.67818	3.17553	1.16891	78.2294	1.09069	1.07534	1.14703	3.34605	0.798054	0.902035	1.04325	0.913754	1.19824	1.13372	1.05447	1.03654	0.983912	0.780289	1.29316	1.14665	3.34082	1.90112	1.64625	1.33608	1.01815	1.00993	2.95462	2.98126	1.03551	1.17202	1.11233	1.13173	5.03038	0.900427	1.19525	0.95783	1.02342	1.12117	1.03205	0.812153	1.01528	0.993197	0.98616	2.76182	1.0933	1.1807	0.946051	1.02095	0.979623
Standard Deviation	0.480196	0.147698	0.0995805	2.09717	0.0981858	0.00237599	0.0244505	0.103397	0.0353833	0.0544656	0.0551628	0.0157298	0.0234818	0.0423873	0.1004	0.10566	0.0306734	0.0488431	0.0281257	0.0666617	0.313764	0.115838	0.0186669	0.0239943	0.0260982	0.0552059	0.0762116	0.215558	0.0574517	0.0395036	0.0478848	0.019158	0.294722	0.0724552	0.0991615	0.0356586	0.0624471	0.126912	0.00703852	0.0650584	0.101344	0.0482242	0.0440646	0.159516	0.0743424	0.0403105	0.0723542	0.142734	0.0550191
Coefficient of Variation	0.0719052	0.0465114	0.0851905	0.0268079	0.0900213	0.00220954	0.0213165	0.0309013	0.044337	0.0603808	0.0528757	0.0172145	0.019597	0.0373876	0.0952136	0.101935	0.0311749	0.0625962	0.0217496	0.058136	0.0939184	0.0609315	0.011339	0.0179588	0.025633	0.0546628	0.025794	0.0723043	0.0554817	0.0337056	0.0430491	0.0169282	0.0585884	0.0804676	0.0829627	0.0372285	0.061018	0.113196	0.00681994	0.0801061	0.0998187	0.0485545	0.044683	0.0577576	0.0679981	0.0341412	0.0764803	0.139805	0.0561636
Assay	NR	NR	NR	NR	NR	NR	NR	NR	NR	NR	NR	NR	NR	NR	NR	NR	NR	NR	NR	NR	NR	NR	NR	NR	NR
Concentration CR2 (µL/mL)	FXR	AR	RARg	Hpa5	RXRa	GR	RARb	RARa	PPARg	ERRg	RORb	ERa	LXRa	ERRa	PXR	THRa1	LXRb	CAR	PPARa	RORg	RXRb	HNF4a	NURR1	VDR	PPARd1
3	1.13613	1.15359	1.33478	1.07004	1.46735	1.10835	1.10586	1.23226	7.24044	1.22067	1.09323	4.02714	1.36159	1.17298	4.4779	1.28122	1.3507	1.7822	1.79489	0.987648	6.04569	1.25054	1.68122	1.11769	1.21286
1	1.01841	1.10099	1.2034	1.04387	1.32795	1.11763	1.27767	1.21748	3.17412	1.17021	1.07841	2.91862	1.38533	1.14393	4.14843	1.10525	1.49519	1.66836	1.37357	0.99727	3.06932	1.23202	1.46309	1.02992	1.13367
0.3	1.01455	1.23673	1.20146	1.02496	1.3079	1.04871	1.24617	1.3328	1.76738	1.18422	1.06364	2.01589	1.36117	1.16454	3.64454	1.12927	1.29922	1.48307	1.26222	0.989012	1.797	1.12515	1.35372	1.01396	1.00885
0.1	1.12372	1.06811	1.14452	1.03771	1.1504	1.09874	1.13941	1.25684	1.35982	1.11185	1.1022	1.38182	1.17698	1.23351	2.75269	1.09645	1.29054	1.25231	1.24701	1.02402	1.44504	0.925118	1.18235	1.06782	1.13461
0.037	0.955479	1.08455	1.01135	1.00957	1.1054	1.31113	1.0585	1.07065	1.1576	1.07257	0.955605	1.27301	1.02713	1.13737	1.71974	0.941117	1.08961	1.12114	0.938529	0.958712	1.12661	1.01098	1.17447	0.992021	1.10946
0.012	1.07577	0.948802	0.921894	0.994173	0.965028	1.08317	0.901332	0.921052	0.905712	0.938022	0.882967	1.0928	0.953794	1.07084	1.23596	1.05313	0.997209	1.06193	1.01933	0.97666	1.06507	1.11072	1.01258	1.00532	1.0694
Assay	TF	TF	TF	TF	TF	TF	TF	TF	TF	TF	TF	TF	TF	TF	TF	TF	TF	TF	TF	TF	TF	TF	TF	TF	TF	TF	TF	TF	TF	TF	TF	TF	TF	TF	TF	TF	TF	TF	TF	TF	TF	TF	TF	TF	TF	TF	TF	TF
Concentration CR3 (µL/mL)	TGFb	HNF6	TCF/b-cat	E-Box	PPRE	NFI	PXR	GRE	AP-1	ISRE	MRE	STAT3	TAL	NF-kB	FoxA2	CMV	Xbp1	CRE	Ahr	EGR	NRF2/ARE	TA	ERE	Oct-MLP	DR4/LXR	HSE	SREBP	p53	BRE	Pax6	HIF1a	VDRE	RORE	Ets	GLI	NRF1	GATA	E2F	C/EBP	Myb	PBREM	IR1	AP-2	DR5	FoxO	Sox	Sp1	Myc
3	1.18853	1.0224	0.810299	0.902137	1.82883	1.02243	7.69594	0.974399	2.0911	0.858586	1.4634	1.02841	1.0882	0.922483	1.33625	1.05319	1.09381	1.14031	55.7794	1.41386	3.90417	1.25647	3.43712	1.25804	0.685156	1.11224	1.05082	0.959842	1.15488	1.23143	1.72276	2.30839	1.69708	1.01199	0.950205	0.825185	1.03447	1.07478	1.01746	1.01228	1.28207	0.9379	0.971735	0.906038	0.986505	1.10452	1.282	1.05459
1	1.05623	1.03544	0.795502	0.867094	1.51785	0.988587	7.9631	1.05818	1.74357	0.92803	1.32876	1.08981	0.986254	1.11329	1.33333	1.077	1.00435	1.17966	61.4496	1.23445	3.04813	1.05976	2.62457	1.24538	0.775152	1.05288	0.955646	1.00113	1.03216	1.12845	1.59103	1.83753	1.42992	1.0191	0.934974	0.866296	0.959265	1.0098	1.04142	1.02851	1.24125	0.958976	0.969859	1.02519	0.970684	1.00791	1.14385	0.974296
0.3	1.10254	1.00805	1.02101	0.830342	1.23006	0.976781	6.65683	0.921645	1.46858	0.967172	1.23399	1.04275	0.943872	1.06699	1.32249	1.04914	0.999379	1.02895	49.0872	1.21101	2.19979	1.13035	1.92237	1.24285	0.802038	1.0385	0.932581	0.915724	1.02436	1.11773	1.4931	1.70741	1.43274	1.00489	0.966022	0.916296	1.01441	0.991233	1.02328	1.0305	1.20845	0.930373	0.953784	1.06437	0.927873	1.03277	1.06527	0.915545
0.1	1.05623	0.988911	1.01036	0.87265	1.1036	0.971271	3.92768	0.994569	1.29313	1.05303	1.1732	1.0175	0.967927	1.09505	1.13446	1.11499	0.977428	1.04751	24.5436	1.16718	1.60171	1.06165	1.40958	1.15877	0.847036	1.05195	0.95742	0.938914	1.01088	1.12631	1.30828	1.3742	1.22484	1.00977	0.931459	0.931111	0.987257	1.00361	1.00993	1.00317	1.05612	0.907791	0.952177	1.05958	0.976268	1.02768	1.00063	1.00955
0.037	0.981257	0.998478	1.02752	0.894444	0.972806	0.951987	1.969	1.01939	1.04344	0.912879	1.05033	1.01004	0.956472	0.977902	1.01397	1.03799	0.943052	0.95026	10.4663	0.989806	1.12856	1.00235	1.1063	1.09091	0.859488	1.07421	0.946902	0.957014	0.919366	1.00295	1.09034	1.1478	1.08843	1.00755	0.963093	0.941111	0.963443	1.00258	0.984594	1.04752	1.04227	0.916071	0.960214	0.983607	1.01163	1.03616	0.926489	0.988984
0.012	1.04079	0.989346	0.988458	0.973504	1.03554	0.959465	1.22804	1.00698	1.05441	0.930556	1.05948	1.03415	0.979381	1.00807	1.04732	1.04914	0.983226	0.927246	5.42305	1.12538	0.999358	1.05129	1.07028	1.10408	0.944106	1.03896	0.948296	0.953054	0.932845	1.11129	1.10414	1.15307	1.1317	1.01022	0.99297	1.01	0.964696	0.980918	1.03355	1.00792	0.98105	0.944674	0.96075	0.982807	0.986505	0.984181	0.934094	0.998776
[truncated: 20 more columns]

## Sheet: Table S8
Table S8 TF-FACTORIAL and NR-FACTORIAL data for Bianca Spill
Assay Classification	Xenobiotic Metabolism					Metabolism													Lipid Metabolsim							Immune	Endocrine						Cell Stress							Growth/Differentiation
Assay	TF	NR	NR	TF	TF	NR	NR	NR	NR	NR	TF	NR	NR	TF	NR	TF	TF	TF	NR	NR	NR	TF	NR	NR	TF	TF	NR	TF	NR	NR	TF	NR	TF	TF	TF	TF	TF	TF	TF	TF	TF	TF	TF	TF	TF	TF	TF	TF	TF
Target	PXRE	PXR	CAR	AhRE	PBREM	VDR	RXRa	RXRb	RORb	RORg	RORE	ERRa	ERRg	VDRE	FXR	IR1	SREBP	E.Box	PPARa	PPARd	PPARg	PPRE	LXRa	LXRb	DR4.LXR	ISRE	ERa	ERE	AR	GR	GRE	THRa1	NRF2.ARE	NF-kB	HSE	Xbp1	p53	HIF1a	MRE	TCFb.cat	TGFb	HNF6	NFI	AP.1	STAT3	FoxA2	CRE	EGR	Oct.MLP
NOLA81320_NW1	1.37583	1.0662	1.15474	2.04314	1.12792	0.999378	0.923209	1.20987	0.85085	1.14503	0.856849	1.00829	1.12872	0.958944	1.00564	1.00731	1.02175	0.967828	1.35217	1.1259	1.10231	1.00891	1.02819	1.00272	1.02367	1.14286	1.208	1.27691	1.02758	1.07583	1.02665	1.06616	1.21666	1.14223	1.11399	0.98057	1.09074	0.906028	0.911538	1.12752	0.93125	0.995465	1.02086	1.15858	1.04131	1.04335	0.94555	0.997048	0.936767
NOLA81320_NW2	1.32271	1.18338	1.00658	1.59216	1.01908	1.04604	0.950078	1.21136	0.906304	1.0644	0.967044	1.01694	1.20208	1.0176	1.03383	0.969549	0.965774	0.950811	1.257	1.19541	1.03392	1.01782	1.01074	1.0605	1.0213	1.14286	1.18388	1.3074	1.10148	1.14921	0.92163	1.18746	1.19493	1.08665	1.07084	0.960708	1.10284	0.855488	0.936058	0.936897	0.860417	0.93424	1.03656	1.15112	1.06227	1.01345	0.919264	0.954871	0.98336
NOLA81320_NW3	1.51129	1.10575	1.14378	7.74706	1.03958	0.945715	0.857918	1.14323	0.871916	0.95387	0.960865	0.997838	1.17847	1.03519	0.896062	1.02436	1.0954	1.0109	1.14106	1.12973	1.07861	1.1457	1.00493	1.15077	0.983432	1.2518	1.16111	1.4484	1.00266	0.962697	1.05799	1.21858	1.50634	1.30384	1.08306	1.09585	1.05631	0.878126	1.06058	1.14461	0.979167	0.9678	1.0378	1.21082	1.03699	1.06826	1.12805	0.981021	1.05833
Average	1.40328	1.11844	1.1017	3.79412	1.06219	0.997045	0.910402	1.18815	0.876357	1.05443	0.928253	1.00769	1.16976	1.00391	0.978508	1.00041	1.02764	0.976513	1.25008	1.15035	1.07161	1.05748	1.01462	1.07133	1.00947	1.17917	1.18433	1.34424	1.04391	1.06258	1.00209	1.1574	1.30597	1.17757	1.0893	1.01238	1.08329	0.879881	0.969391	1.06968	0.923611	0.965835	1.03174	1.17351	1.04686	1.04169	0.997622	0.977647	0.992818
Standard Deviation	0.0972392	0.0596098	0.0825594	3.43077	0.0578341	0.050204	0.0473959	0.038909	0.0279925	0.0959677	0.0619149	0.0095637	0.037446	0.0399229	0.0727786	0.0280499	0.065013	0.0309725	0.105726	0.0390739	0.0347249	0.0765349	0.0121085	0.0746152	0.0225784	0.0628974	0.0234464	0.0914841	0.0513948	0.0939621	0.0714213	0.0805342	0.173858	0.112824	0.0222399	0.0729723	0.0241435	0.0253155	0.0799153	0.115306	0.0597424	0.0306595	0.0094421	0.0325291	0.0135214	0.0274418	0.113717	0.0212896	0.0613307
[truncated: 20 more columns]

## Sheet: Table S9
Table S9 NR and TF FACTORIAL EC50 for BP 5/25/21
Assay	NR	NR	NR	NR	NR	NR	NR	NR	NR	NR	NR	NR	NR	NR	NR	NR	NR	NR	NR	NR	NR	NR	NR	NR	NR
	FXR	AR	RARg	Hpa5	RXRa	GR	RARb	RARa	PPARg	ERRg	RORb	ERa	LXRa	ERRa	PXR	THRa1	LXRb	CAR	PPARa	RORg	RXRb	HNF4a	NURR1	VDR	PPARd1
[Agonist] vs. response (three parameters)
Best-fit values
Bottom	1.184	1.008	0.9616	0.9705	1.043	Unstable	0.9214	1.064	1.047	1.053	0.9153	1.133	0.9485	1.097	1.015	0.9126	1.075	1.061	1.075	0.6434	0.9673	1.002	0.9004	0.9974	1.007
Top	1.088	1.331	2.1	1.114	Unstable	1.09	1.192	1.51	15.85	Unstable	1.111	3.141	Unstable	Unstable	4.954	1.17	1.567	2.015	1.714	1.126	33.89	1.216	1.388	Unstable	1.24
EC50	0.472	179.1	194.2	206.2	Unstable	0.0001436	3.899	192.5	450.7	Unstable	7.945	96.9	Unstable	Unstable	12.92	29.67	55.52	43.39	14.67	0.5955	672.1	46.1	8.843	Unstable	67.99
Lower 95% conf. limit (profile likelihood)
Bottom	0.8353	0.9642	0.9182	0.8936	0.8887	(Very wide)	???	???	0.9741	0.9602	0.7735	1.076	0.826	1.035	0.7236	0.8492	???	0.9554	0.8865	???	0.8567	???	-5.16	0.9733	0.9331
Top	-29801199396	???	1.449	-4532431457	(Very wide)	1.057	???	1.045	8.927	(Very wide)	1.035	2.597	(Very wide)	(Very wide)	4.529	0.9559	1.189	1.687	1.488	1.036	15.42	0.9312	1.177	(Very wide)	???
EC50	???	3.441	40.53	???	(Very wide)	???	???	???	195.7	(Very wide)	0.5764	50.36	(Very wide)	(Very wide)	8.056	???	???	13.06	2.704	???	241.3	???	0.02593	(Very wide)	???
Upper 95% conf. limit (profile likelihood)
Bottom	???	1.045	1.003	1.05	1.196	(Very wide)	1.075	1.16	1.119	1.129	0.9831	1.189	1.083	1.153	1.285	1.029	1.236	1.157	1.221	0.9722	1.077	1.176	1.069	1.027	1.1
Top	???	212315698853	+infinity	+infinity	(Very wide)	218933264	5748678647	70167253062017	+infinity	(Very wide)	1.429	4.945	(Very wide)	(Very wide)	5.478	+infinity	+infinity	4.162	2.376	1.261	9389293192547	+infinity	4.031	(Very wide)	+infinity
EC50	+infinity	+infinity	+infinity	+infinity	(Very wide)	341200000000000	8442025378961	+infinity	+infinity	(Very wide)	194.1	270.1	(Very wide)	(Very wide)	21.21	+infinity	+infinity	364.4	125.5	20.31	+infinity	302100000000000	679.1	(Very wide)	+infinity
Goodness of Fit
R squared	0.03232	0.8865	0.9881	0.186	0.8114	0.7978	0.8506	0.599	0.9992	0.03434	0.9237	0.997	0.9377	0.6836	0.9968	0.7415	0.7699	0.9814	0.9534	0.9104	0.9993	0.3517	0.9254	0.788	0.6282
Assay	TF	TF	TF	TF	TF	TF	TF	TF	TF	TF	TF	TF	TF	TF	TF	TF	TF	TF	TF	TF	TF	TF	TF	TF	TF	TF	TF	TF	TF	TF	TF	TF	TF	TF	TF	TF	TF	TF	TF	TF	TF	TF	TF	TF	TF	TF	TF	TF
	TGFb	HNF6	TCF/b-cat	E-Box	PPRE	NFI	PXR	GRE	AP-1	ISRE	MRE	STAT3	TAL	NF-kB	FoxA2	CMV	Xbp1	CRE	Ahr	EGR	NRF2/ARE	TA	ERE	Oct-MLP	DR4/LXR	HSE	SREBP	p53	BRE	Pax6	HIF1a	VDRE	RORE	Ets	GLI	NRF1	GATA	E2F	C/EBP	Myb	PBREM	IR1	AP-2	DR5	FoxO	Sox	Sp1	Myc
[Agonist] vs. response (three parameters)
Best-fit values
Bottom	1.041	0.9818	22.88	1.041	1.043	0.9971	0.6706	1.124	1.085	1.032	0.9994	1.002	28.58	0.763	0.9743	1.056	0.96	0.9406	1.045	0.9864	0.9349	1.011	1.012	0.9869	1.056	1.038	1.018	1.009	0.8926	1.019	1.049	0.9898	0.9513	1.03	1.019	1	1.006	0.991	1.01	Unstable	0.9741	0.9625	1.006	0.8171	Unstable	0.9601	0.8876	1
Top	1.37	1.013	0.9778	0.6753	1.678	Unstable	11.88	0.8962	1.826	0.9537	1.286	1.042	0.9428	1.087	1.408	Unstable	1.005	1.125	97.59	1.237	3.154	1.076	3.692	1.208	0.9476	1.128	0.9432	0.9175	1.081	1.165	1.676	1.912	1.601	0.9844	0.9224	0.8624	0.8404	1.075	1.09	1.02	1.394	1.022	0.8869	1.087	0.9931	1.042	1.061	Unstable
EC50	22.22	6.618	0.00105	79.23	22.7	Unstable	26.33	3.426	39.39	0.2135	11.19	26.14	0.001341	0.412	9.621	Unstable	1.879	17.84	38.1	9.618	32.38	3.589	63.17	5.142	6.919	34.24	0.6522	0.7797	2.99	37.95	17	16.56	6.043	4.603	4.734	9.831	277.5	31.91	15	6.082e-05	13.08	2.108	121.4	0.7459	9.025e-05	8.472	5.208	Unstable
Lower 95% conf. limit (profile likelihood)
Bottom	1.022	0.9671	???	0.999	0.7697	0.94	0.00407	0.9513	0.9772	0.8626	0.5111	0.9589	???	???	0.8973	???	0.9594	0.9012	-0.5694	0.6792	0.8515	0.9493	0.9746	???	0.9793	0.9595	0.9441	0.9373	???	0.964	0.9602	0.8647	0.886	0.9624	0.9304	0.9422	0.9756	0.9511	0.9949	(Very wide)	0.8657	???	0.9888	???	(Very wide)	0.9243	0.7541	0.9604
Top	???	-70479861	-10477682916	-24463636642474	1.368	(Very wide)	10.04	-3151440185	1.516	???	1.145	???	-51440409	???	1.322	(Very wide)	0.9668	1.063	90.05	1.114	2.857	???	3.384	1.084	-1851263802	???	-204114983	0.8773	0.985	-1950130621	1.525	1.7	1.541	-infinity	-3516178709	-645973761	-infinity	0.9798	-19966567	0.9938	1.261	-569194654	-infinity	1.014	0.9445	-896362921	0.9976	(Very wide)
EC50	???	???	???	6.899	1.179	(Very wide)	15.03	???	7.984	???	0.1671	???	???	???	3.484	(Very wide)	???	3.965	30.62	0.2322	21.39	???	48.26	???	???	???	???	???	???	???	5.941	6.354	3.69	???	???	???	???	???	???	???	2.692	???	2.732	???	???	???	0.4501	(Very wide)
Upper 95% conf. limit (profile likelihood)
Bottom	1.137	1.019	???	1.092	1.184	???	1.3	???	1.179	1.102	1.099	1.055	???	1.005	1.036	1.075	1.014	0.9726	2.63	1.081	1.015	1.142	1.049	1.111	1.078	1.132	???	???	1.014	1.097	1.125	1.099	1.009	???	1.042	???	???	1.045	1.053	(Very wide)	1.056	1.042	1.02	1.005	(Very wide)	1.04	0.9538	1.049
Top	+infinity	+infinity	1.035	???	8770672644	(Very wide)	14.74	1.042	+infinity	???	6851439162	+infinity	???	1.201	1.534	(Very wide)	225830941	1.331	106.9	6211007629	3.581	+infinity	4.125	784521299	1.03	+infinity	0.9753	0.9477	272123172	+infinity	1.983	2.286	1.67	1130477380	1.008	???	177514784	+infinity	+infinity	1.046	1.696	424175514	0.984	1.18	???	+infinity	1.272	(Very wide)
EC50	7046539171246	+infinity	+infinity	+infinity	5528019102961	(Very wide)	49.39	3623892292841	+infinity	5385161921101	1022884957190	+infinity	+infinity	38.24	27.03	(Very wide)	9300811194092	128.5	48.03	140221047476	51.21	+infinity	85.53	2606272619876	96798469127547	13861079336445	2486007960416	114.1	2541181437005	+infinity	58.12	48.9	9.958	+infinity	24687362136261	13185240396185	+infinity	7117089563691	+infinity	+infinity	74.61	5880037795946	137900000000000	22.38	3587764826375	+infinity	123.1	(Very wide)
Goodness of Fit
R squared	0.9011	0.3955	0.4533	0.9515	0.9469	0.06982	0.9959	0.7152	0.9702	0.03985	0.903	0.2091	0.7333	0.9007	0.9868	0.6264	0.4789	0.9684	0.9996	0.8908	0.9981	0.184	0.9995	0.8173	0.6967	0.2578	0.6567	0.8005	0.8013	0.586	0.9865	0.9863	0.9964	0.2816	0.5771	0.8814	0.5347	0.5126	0.7312	0.4197	0.967	0.4124	0.8644	0.8599	0.495	0.4838	0.9195	0.1762

[truncated: 9 more sheets: Table S10, Table S11, Table S12, Table S13, Table S14, Table S15, Table S16, Table S17, Table S18]
